# Supplementary material for: Precise and broad scope genome editing based on high-specificity Cas9 nickases
Source: Nucleic Acids Res. 2021 Jan 4;49(2):1173–98. doi: 10.1093/nar/gkaa1236 (PMC7826261; doi:10.1093/nar/gkaa1236)
Supplement: gkaa1236_Supplemental_Files [file gkaa1236_supplemental_files.zip]

Archive with 3 entries (3 files):
- Supplementary Figures S1-S16 (Wang et al.).pdf
- Wang et al. Supplementary information.pdf
- Wang et al. Supplementary Tables S1-S42.pdf
